# Supplementary material for: LAMP-1 Chimeric to HIV-1 p55Gag in the Immunization of Neonate Mice Induces an Early Germinal Center Formation and AID Expression
Source: Vaccines (Basel). 2022 Aug 3;10(8):1246. doi: 10.3390/vaccines10081246 (PMC9414238; doi:10.3390/vaccines10081246)
Supplement: Supplementary file 1 [file vaccines-10-01246-s001.zip]

Archive with 1 entries (1 files):
- vaccines-1820081-supplementary.pdf
